# Supplementary material for: Hanceola suffruticosa (Lamiaceae, Nepetoideae), a new species from the Sino-Vietnamese border
Source: PhytoKeys. 2020 Apr 10;145:131–8. doi: 10.3897/phytokeys.145.49995 (PMC7165191; doi:10.3897/phytokeys.145.49995)
Supplement: XML Treatment for Hanceola suffruticosa [file phytokeys.145.49995-treatment1.xml]

<!DOCTYPE tp:taxon-treatment
  PUBLIC "-//TaxonX//DTD Taxonomic Treatment Publishing DTD v0 20100105//EN" "tax-treatment-NSO.dtd">
<tp:taxon-treatment xmlns:tp="http://www.plazi.org/taxpub"><tp:treatment-meta><kwd-group><label>Taxon classification</label><kwd><named-content xmlns:xlink="http://www.w3.org/1999/xlink" content-type="kingdom">Plantae</named-content></kwd><kwd><named-content xmlns:xlink="http://www.w3.org/1999/xlink" content-type="order">Lamiales</named-content></kwd><kwd><named-content xmlns:xlink="http://www.w3.org/1999/xlink" content-type="family">Lamiaceae</named-content></kwd></kwd-group><mixed-citation publication-type="journal"><person-group><name><surname>Chen</surname><given-names>Ya-Ping</given-names></name><name><surname>Paton</surname><given-names>Alan J.</given-names></name><name><surname>Xiang</surname><given-names>Chun-Lei</given-names></name></person-group><article-title><italic><tp:taxon-name><tp:taxon-name-part taxon-name-part-type="genus" reg="Hanceola">Hanceola</tp:taxon-name-part> <tp:taxon-name-part taxon-name-part-type="species" reg="suffruticosa">suffruticosa</tp:taxon-name-part></tp:taxon-name></italic> (<tp:taxon-name><tp:taxon-name-part taxon-name-part-type="family">Lamiaceae</tp:taxon-name-part></tp:taxon-name>, <tp:taxon-name><tp:taxon-name-part taxon-name-part-type="subfamily">Nepetoideae</tp:taxon-name-part></tp:taxon-name>), a new species from the Sino-Vietnamese border</article-title><source>PhytoKeys</source><day>10</day><month>4</month><year>2020</year><volume>145</volume><fpage>131</fpage><lpage>138</lpage><pub-id pub-id-type="doi">10.3897/phytokeys.145.49995</pub-id></mixed-citation></tp:treatment-meta><tp:nomenclature><tp:taxon-name><object-id xmlns:xlink="http://www.w3.org/1999/xlink" content-type="arpha" xlink:type="simple">F44BD0E5-153D-5E51-BFFA-B4A3DA29270A</object-id>
            <tp:taxon-name-part taxon-name-part-type="genus" reg="Hanceola">Hanceola</tp:taxon-name-part>
            <tp:taxon-name-part taxon-name-part-type="species" reg="suffruticosa">suffruticosa</tp:taxon-name-part>
            <object-id xmlns:xlink="http://www.w3.org/1999/xlink" content-type="ipni" xlink:type="simple">urn:lsid:ipni.org:names:77209337-1</object-id>
          </tp:taxon-name><tp:taxon-authority>Y.P. Chen, A.J. Paton &amp; C.L. Xiang</tp:taxon-authority><tp:taxon-status xmlns:xlink="http://www.w3.org/1999/xlink" xlink:type="simple">sp. nov.</tp:taxon-status><xref ref-type="fig" rid="F1">Figs 1</xref><xref ref-type="fig" rid="F2">, 2</xref></tp:nomenclature><tp:treatment-sec sec-type="material" id="SECID0EXMAC"><title>Type.</title><p>China. Yunnan Province: Malipo County, Tianbao Town, Bajiaoping Village, under the evergreen mixed forest, elevation 1140 m, 1 Dec 2018, Y.P. Chen &amp; L.Q. Jiang EM748 (holotype: KUN!; isotypes: K!, KUN!, PE!).</p></tp:treatment-sec><tp:treatment-sec sec-type="diagnosis" id="SECID0E3MAC"><title>Diagnosis.</title><p><italic><tp:taxon-name><tp:taxon-name-part taxon-name-part-type="genus" reg="Hanceola">Hanceola</tp:taxon-name-part> <tp:taxon-name-part taxon-name-part-type="species" reg="suffruticosa">suffruticosa</tp:taxon-name-part></tp:taxon-name></italic> differs from other species of <italic><tp:taxon-name><tp:taxon-name-part taxon-name-part-type="genus" reg="Hanceola">Hanceola</tp:taxon-name-part></tp:taxon-name></italic> by being a subshrub with woody rather than herbaceous stems, shallowly bicrenate margin of laminae rather than coarsely dentate, and densely purplish glandular puberulent inflorescences rather than subglabrous or with white glandular or eglandular hairs.</p><p>Subshrubs 50–100 cm tall. Stems woody, erect, branched, old stems greyish brown, subterete, glabrous, young stems and branchlets obtusely 4-angled, densely purplish puberulent. Leaves opposite; laminae oblong, ovate to ovate-lanceolate, papery, 7–22 × 3–9 cm, apex acute to acuminate, base cuneate, margin shallowly bicrenate, adaxially green, subglabrous to sparsely puberulent, abaxially light green or purple, subglabrous, glandular, puberulent on veins; lateral veins 4–5 paired; petioles 2–8 cm long, densely purplish puberulent. Inflorescence axillary and terminal, to 20 cm long, cymes (1–) 3–7-flowered; peduncles 2–5 mm long, pedicels 5–10 mm long, densely purplish glandular puberulent; bracts lanceolate to linear, 2–5 mm long, bracteoles linear, 1–2 mm long, densely purplish puberulent. Calyx campanulate, ca. 4 mm long, 10-veined, densely purplish glandular puberulent and glandular outside, glandular puberulent inside; 2-lipped to 1/2 its length, posterior lip 3-toothed, teeth broadly triangular, apex acuminate, medium lobe larger, anterior lip 2-toothed, teeth triangular, apex acuminate, fruiting calyx dilated to ca. 1.2 cm long, slightly curved. Corolla light purple to reddish purple, 3–4 cm long, sparsely puberulent outside, tube slightly curved, long exserted, ca. 1–2 mm in diameter at base, gradually dilated to 1 cm at apex, sparsely pubescent inside at base; limb 2-lipped, dotted with purple spots inside, posterior lip 2-lobed, lobes reflexed, orbicular, ca. 3 mm long, anterior lip 3-lobed, lobes oblong, ca. 6 mm long. Stamens 4, inserted at apical 1/3 the length of corolla, unequal, anterior pair longer, slightly exserted, posterior pair included; anthers ovoid, cells 2, divaricate, confluent at apex; filaments puberulent. Style included, apex shallowly 2-cleft; disc 4-lobed, lobes alternating with mericarps, anterior lobe much larger. Mericarps yellowish brown, oblong, ca. 3 × 2 mm, glabrous.</p><fig id="F1" position="float" orientation="portrait"><object-id xmlns:xlink="http://www.w3.org/1999/xlink" content-type="doi" xlink:type="simple">10.3897/phytokeys.145.49995.figure1</object-id><object-id xmlns:xlink="http://www.w3.org/1999/xlink" content-type="arpha" xlink:type="simple">CA35372A-14BC-5E53-BE43-7FCD966230DA</object-id><label>Figure 1.</label><caption><p><italic><tp:taxon-name><tp:taxon-name-part taxon-name-part-type="genus" reg="Hanceola">Hanceola</tp:taxon-name-part> <tp:taxon-name-part taxon-name-part-type="species" reg="suffruticosa">suffruticosa</tp:taxon-name-part></tp:taxon-name></italic>. <bold>A</bold> Habitat <bold>B, C</bold> plants <bold>D</bold> stem <bold>E</bold> leaves <bold>F</bold> inflorescences <bold>G</bold> post-flowering calyces <bold>H, I</bold> flowers in frontal view <bold>J</bold> flowers in lateral view (Photographs by Ya-Ping Chen).</p></caption><graphic xmlns:xlink="http://www.w3.org/1999/xlink" xlink:href="phytokeys-145-131-g001.jpg" position="float" orientation="portrait" xlink:type="simple" id="oo_399200.jpg"><uri content-type="original_file" xlink:type="simple">https://binary.pensoft.net/fig/399200</uri></graphic></fig><fig id="F2" position="float" orientation="portrait"><object-id xmlns:xlink="http://www.w3.org/1999/xlink" content-type="doi" xlink:type="simple">10.3897/phytokeys.145.49995.figure2</object-id><object-id xmlns:xlink="http://www.w3.org/1999/xlink" content-type="arpha" xlink:type="simple">00DD549B-866F-518C-BD5F-E9C3FE683D5A</object-id><label>Figure 2.</label><caption><p><italic><tp:taxon-name><tp:taxon-name-part taxon-name-part-type="genus" reg="Hanceola">Hanceola</tp:taxon-name-part> <tp:taxon-name-part taxon-name-part-type="species" reg="suffruticosa">suffruticosa</tp:taxon-name-part></tp:taxon-name></italic>. <bold>A</bold> Flowers <bold>B</bold> dissected corolla <bold>C</bold> pistil <bold>D</bold> dissected calyx and ovary (Photographs by Ya-Ping Chen).</p></caption><graphic xmlns:xlink="http://www.w3.org/1999/xlink" xlink:href="phytokeys-145-131-g002.jpg" position="float" orientation="portrait" xlink:type="simple" id="oo_399201.jpg"><uri content-type="original_file" xlink:type="simple">https://binary.pensoft.net/fig/399201</uri></graphic></fig></tp:treatment-sec><tp:treatment-sec sec-type="phenology" id="SECID0E4PAC"><title>Phenology.</title><p>Flowering from October to December, fruiting from November to January next year.</p></tp:treatment-sec><tp:treatment-sec sec-type="etymology" id="SECID0EDAAE"><title>Etymology.</title><p>The epithet of the new species refers to its suffrutescent habit, which is distinct in the genus.</p></tp:treatment-sec><tp:treatment-sec sec-type="Common name (assigned here)" id="SECID0EIAAE"><title>Common name (assigned here).</title><p>Mu Jing Si Lun Xiang (木茎四轮香; Chinese name).</p></tp:treatment-sec><tp:treatment-sec sec-type="distribution" id="SECID0ENAAE"><title>Distribution and habitat.</title><p><italic><tp:taxon-name><tp:taxon-name-part taxon-name-part-type="genus" reg="Hanceola">Hanceola</tp:taxon-name-part> <tp:taxon-name-part taxon-name-part-type="species" reg="suffruticosa">suffruticosa</tp:taxon-name-part></tp:taxon-name></italic> is now only known at the Sino-Vietnamese border of Malipo County in Yunnan Province, China and Quan Ba District of Ha Giang Province, Vietnam (Fig. <xref ref-type="fig" rid="F3">3</xref>). It grows in the evergreen mixed forests at an elevation of 1100–1150 m.</p></tp:treatment-sec><tp:treatment-sec sec-type="material" id="SECID0ECBAE"><title>Additional specimens examined.</title><p>Vietnam. Ha Giang Province: Quan Ba District, Can Ti Municipality, vicinities of Sing Xuoi Ho Village, in closed evergreen mixed wet forest along tops of karst remnant limestone ridge at elevation 1100–1150 m, 12 Oct 1999, N.T. Hiep et al. NTH3572 (K000479731!).</p><fig id="F3" position="float" orientation="portrait"><object-id xmlns:xlink="http://www.w3.org/1999/xlink" content-type="doi" xlink:type="simple">10.3897/phytokeys.145.49995.figure3</object-id><object-id xmlns:xlink="http://www.w3.org/1999/xlink" content-type="arpha" xlink:type="simple">45734FA0-58A9-5EC8-B601-EF8431256FF3</object-id><label>Figure 3.</label><caption><p>Distribution of <italic><tp:taxon-name><tp:taxon-name-part taxon-name-part-type="genus" reg="Hanceola">Hanceola</tp:taxon-name-part> <tp:taxon-name-part taxon-name-part-type="species" reg="suffruticosa">suffruticosa</tp:taxon-name-part></tp:taxon-name></italic> (stars).</p></caption><graphic xmlns:xlink="http://www.w3.org/1999/xlink" xlink:href="phytokeys-145-131-g003.jpg" position="float" orientation="portrait" xlink:type="simple" id="oo_399202.jpg"><uri content-type="original_file" xlink:type="simple">https://binary.pensoft.net/fig/399202</uri></graphic></fig></tp:treatment-sec></tp:taxon-treatment>
